# Supplementary material for: Identification of a Two-Gene (PML-EPB41) Signature With Independent Prognostic Value in Osteosarcoma
Source: Front Oncol. 2020 Jan 24;9:1578. doi: 10.3389/fonc.2019.01578 (PMC6992559; doi:10.3389/fonc.2019.01578)
Supplement: Supplementary file 1 [file Table_1.XLSX]

## Sheet: Sheet1
Table S1. The human protein-protein interaction.
GCAT	TDH
CXCL16	CXCR6
CAPG	NCAPH
ICOS	ICOSLG
GPR103	P518
BCKDHA	BCKDHB
ARTN	GFRA3
CX3CL1	CX3CR1
GIP	GIPR
POLG	POLG2
METTL1	WDR4
IL11	IL11RA
HBA2	HBB
CLEC2D	KLRB1
LTC4S	MGST1
CD97	DAF
D2LIC	DNCH2
IL22	IL22RA1
CD200	CD200R1
MLN	MLNR
CLPS	PNLIP
TNFRSF18	TNFSF18
BEX1	OMP
CBLN1	CBLN3
UTS2	UTS2R
GHRH	GHRHR
MSH4	MSH5
LY64	LY86
GCK	GCKR
OPRL1	PNOC
GMPPA	GMPPB
IL10	IL10RA
CD27	CD70
ABCG5	ABCG8
FNDC6	IL20
XCL1	XCR1
C1GALT1	C1GALT1C1
PLXND1	SEMA3E
GPR54	KISS1
ELA1	PI3
CD180	LY86
ISG15	UBA7
UTS2D	UTS2R
XCL2	XCR1
NMB	NMBR
ERVWE1	SLC1A4
MGC16186	NME5
CCL25	CCR9
GNRH1	GNRHR
PLXNC1	SEMA7A
NMU	NMUR2
ALS2CR12	SULT2B1
PLA2G10	PLA2R1
GAL	GALR1
NMU	NMUR1
CEACAM6	CEACAM8
C14orf133	VPS33B
PRLH	PRLHR
AGR3	LYPD3
ROPN1	SPA17
TRH	TRHR
IL5	IL5RA
GUCA2A	GUCY2C
NPBWR2	NPW
SMC5L1	SMC6L1
COL8A1	COL8A2
GNRH2	GNRHR
CCK	CCKAR
HLA-C	KIR2DL1
AIPL1	NUB1
INSL3	RXFP2
PRPH2	ROM1
GPR10	PRLH
VIP	VIPR2
CDH23	USH1C
DHH	HHIP
DEFA1	DEFA3
GPR7	PPL8
HCRT	HCRTR1
HCRT	HCRTR2
GAL	GALR3
CGA	CGB5
SFTPA1	SFTPA2
SMC1B	SMC3
GSTM2	GSTM3
CTSA	NEU1
PEX1	PEX6
SYCP2	SYCP3
HLA-DRA	HLA-DRB1
SCT	SCTR
F3	F7
CHRNA3	CHRNB4
GPR147	NPFF
TSKS	TSSK2
GPR74	NPFF
NTS	NTSR2
CCL20	CCR6
GHRL	GHSR
RLN3	RXFP1
ALCAM	CD6
DOK7	MUSK
GAL	GALR2
IL20	IL20RA
CHRNA1	CHRND
MCHR2	PMCH
HCN1	HCN2
DMBT1	SFTPD
PIGA	PIGH
RLN2	RXFP2
CASQ2	TRDN
RAD51L3	XRCC2
OVGP1	STATH
CALCRL	RAMP1
AGTRAP	PITPNC1
NPBWR1	NPW
ATOX1	ATP7B
DGCR8	RNASE3L
DKK1	KREMEN1
MVP	PARP4
PRSS3	TFPI
C1R	C1S
GCG	GCGR
GPR8	PPL8
HGFAC	SPINT1
IAPP	PCSK2
GRP	GRPR
TNFRSF4	TNFSF4
KLRC1	KLRD1
OXT	OXTR
GFRA2	NRTN
KCNJ15	KCNJ16
IDH3A	IDH3G
CLK4	UBL5
ANGPT1	TEK
ALG2	PEF1
RNASE1	RNH1
NTS	NTSR1
CFB	CFP
RRAGA	RRAGC
ADCYAP1	ADCYAP1R1
CCK	CCKBR
ATOX1	ATP7A
IL7	IL7R
DFFA	DFFB
IFNG	IFNGR1
TAC3	TACR3
GDNF	GFRA1
KCNJ3	KCNJ5
C5	C5R1
CD96	PVR
CXCL13	CXCR5
FGF19	LOC152831
CSF2	CSF2RA
POLRMT	TFB1M
ATP2A1	SLN
AVP	AVPR1B
TNNC1	TNNI3
FARP2	PIP5K1C
GCH1	GCHFR
GPR7	NPB
NOXA1	NOXO1
CGA	CGB
ANGPT2	TEK
COG1	COG3
CRH	CRHR2
PCSK2	SCG5
HRC	TRDN
CUBN	GIF
HHIP	IHH
IL8	IL8RA
TNFRSF9	TNFSF9
NPPC	NPR2
ANG	RNH1
COG2	COG3
OAZ2	ODC1
CGI-121	TP53RK
GSTM1	GSTM2
COG4	COG7
GPR145	PMCH
FLII	LRRFIP1
SST	SSTR4
COL5A1	COL5A3
F13A1	F13B
GABRB2	TRAK2
KEL	XK
ACF	APOBEC1
CCL21	CCR7
IL12RB1	IL23A
CD274	PDCD1
RLN2	RXFP1
NCS1	PI4KB
CRB3	MPP5
GPR24	PMCH
AVP	AVPR1A
TAC1	TACR1
EPM2A	PPP1R3C
HACE1	PLXNA2
NPFF	NPFFR2
NLN	NTS
EME1	MUS81
PTCH	SMO
CXCL11	CXCR3
PTHR2	TIP39
CALY	DRD1
CD226	PVRL2
GNB5	RGS11
IL1R1	IL1RN
C8A	C9
TFAM	TFB1M
INSIG2	SCAP
LDLR	PCSK9
KLK1	SERPINA4
SNAPC1	SNAPC3
CD47	SIRPB2
TMED10	TMED2
CCL19	CCR7
FLJ14466	STIM1
NPB	NPBWR1
GCG	GLP2R
NPPC	NPR3
CRH	CRHR1
CCL1	CCR8
CRTAM	PVRL2
INSIG1	SCAP
GCA	LCP1
IGHG1	IGKC
KCNRG	RFP2
TOMM22	TOMM40
PEX19	PEX3
CCL28	CCR10
TNFRSF13B	TNFSF13B
PTHR1	TIP39
TNPO1	ZFP36
IL13	IL13RA1
SNAPC2	SNAPC4
LTA	LTB
KLRK1	RAET1E
RBP4	TTR
RP1-112K5.2	RPS26
ALPP	PIGK
PTH	PTHR2
KLRK1	MICA
CD86	CTLA4
ARNTL2	CLOCK
MPRIP	PPP1R12C
ABCC9	KCNJ8
TNFRSF13C	TNFSF13B
RPS21	RPSA
DR1	DRAP1
FKBP1B	RYR2
OAZ3	ODC1
GPR8	NPB
KCNJ10	KCNJ16
HSPB7	HSPB8
NXF3	NXT2
IAPP	PCSK1
COX4I2	CYCS
AP4B1	AP4E1
IL6	IL6R
CD47	PTPNS1
ANKRD1	MYPN
DAZ1	DZIP1
KCND2	KCNIP1
PTH	PTHR1
ECE1	EDN1
PCNP	UHRF2
NXF3	NXT1
RAD51C	XRCC3
CYP11A1	FDX1
HFE	TFR2
G1P2	UBE1L
IFNA2	IFNAR2
CCL27	CCR10
IL3	IL3RA
CRHR2	UCN
DHPS	EIF5A
TAC1	TACR2
CD63	PI4K2A
CRHR2	UCN2
GNB3	GNG3
TNFRSF17	TNFSF13B
TF	TFRC
EYA1	SIX1
ATG12	ATG5
MOBKL2B	NT5C2
IL12B	IL12RB1
GRPR	NMB
MKI67	MKI67IP
PPIF	SLC25A4
CXCL10	CXCR3
CXCL9	CXCR3
CD2	CD58
CD8A	CD8B
ATP2B2	PDZK11
MLX	WBSCR14
CYB5A	CYB5R3
GDNF	GFRA2
GJB1	GJB2
NCBP1	NCBP2
JAM2	JAM3
PTHLH	PTHR1
EDN3	EDNRB
IL1R2	IL1RN
EDA	EDAR
CLCF1	CNTFR
NTN1	UNC5C
IL2	IL2RA
BOLL	DAZ1
CALCRL	RAMP2
HLA-DRA	HLA-DRB5
ADAMTS13	VWF
FRAP1	raptor
DLAT	PDK3
SLC3A2	SLC7A7
CXCL3	IL8RB
COG2	COG4
AXL	GAS6
APOC2	APOC3
LOC339287	MSL3L1
CD28	LRRC23
CCNL1	CDC2L2
NDFIP1	SLC11A2
TFAM	TFB2M
ARNTL	CLOCK
CD84	SH2D1B
DAZ1	DAZL
FNTA	FNTB
SAE1	UBA2
DDX58	KIAA1271
ACTR5	INO80
KCND2	KCNIP2
SEC23A	SEC24C
EYA2	SIX4
NRP1	VEGF
BCL9	PYGO1
CMKOR1	CXCL12
NPPB	NPR3
HCST	SPOP
PPY	PPYR1
SEPT5	SEPT8
EML1	FLJ12671
VIP	VIPR1
FLJ20516	TIMELESS
TNFRSF12A	TNFSF12
VPS25	VPS36
MAL2	TPD52
NAE1	UBA3
FLT4	VEGFC
PEX10	PEX12
CCL16	CCR8
PTHLH	PTHR2
GLB1	NEU1
CCL23	CCR1
CCL22	CCR4
NRF1	PPRC1
TAP1	TAP2
CAPN2	CAPNS2
KCNJ6	KCNJ9
SELP	SELPLG
BET1L	YKT6
CYTH1	CYTIP
KLRC3	KLRD1
PDCD1	PDCD1LG2
ASGR1	ASGR2
DKK2	LRP6
SHANK1	SHARPIN
IGFALS	IGFBP3
BCL9	PYGO2
EDA	EDA2R
RYR1	TRDN
C1S	SERPING1
MEFV	PYCARD
EPO	EPOR
CD226	PVR
C5AR1	GPR77
CYC1	UQCRFS1
COG1	COG4
KCNE1	KCNQ1
COG4	COG5
A1CF	APOBEC1
LNPEP	TNKS2
CALCA	CALCRL
DLD	PDHX
HFE	TFRC
MGC17403	ZNF167
IGHM	VPREB1
IGF2	IGFBP2
RPGR	RPGRIP1
GFRA1	NRTN
MLPH	MYO5A
EAP30	MGC10540
AIMP1	AIMP2
NPY	NPY2R
CD209	ICAM3
RELN	VLDLR
KCNJ11	KCNJ8
CRY2	PER2
NPY	NPY1R
NEO1	NTN1
ABCC8	KCNJ11
CRHR2	UCN3
CRY1	PER2
TNFRSF6B	TNFSF14
NPPB	NPR1
NPY5R	PYY
POP4	POP5
TSC1	TSC2
FDXR	FHIT
EYA3	SIX4
GABPA	GABPB1
HLA-DMB	HLA-DRA
IL4	IL4R
ACHE	COLQ
GNA11	HTR2B
OAZ1	ODC1
PPYR1	PYY
LAMA5	LU
GALNT2	MUC1
ACTL7A	TES
PRKG2	PTS
SEC22B	STX5
ANGPT4	TEK
CGA	FSHB
F10	SERPINA10
NCF2	NCF4
ECG2	MT1H
C17orf31	EST1B
RAG1	RAG2
ARL2	ARL2BP
ASPH	TRDN
EPB42	SLC4A2
NTF5	NTRK2
HLA-G	LILRB1
CIP29	DDX39
IFIH1	KIAA1271
SST	SSTR1
C1orf16	EST1B
ALDOA	GPD2
TIMM17A	TIMM44
APPBP1	UBE1C
FNTB	GBP1
HLA-E	KLRD1
IGF2R	M6PRBP1
NPY5R	PPY
CARD12	NALP4
ECG2	MT1G
C13orf9	MGC10540
SST	SSTR5
OPRK1	PENK
NPY1R	PYY
C17orf31	C1orf16
ATP5B	ATPAF1
CELSR3	KIAA0664
NPY2R	PYY
C4BPA	PROS1
TEAD1	VGLL2
GRK1	RHO
MLX	MLXIPL
AGRP	MC4R
SPRY4	TESK1
EPM2A	NHLRC1
PRDX3	RPS6KC1
M6PR	PLIN3
MLX	MONDOA
SCAND1	ZNF202
PDHA1	PDK3
ERCC1	XPA
CASP5	NLRP1
ERVWE1	SLC1A5
EDN3	EDNRA
HBA1	HBB
CD84	SH2D1A
CRYAA	CRYGC
CDC20	MAD2L1
GTF2H2	GTF2H5
GPAA1	PIGT
GAS6	TYRO3
RRAGB	RRAGD
CD244	CD48
TNFRSF10B	TNFSF10
ERCC1	ERCC4
PYCARD	PYDC2
IGF2	IGFALS
OPRK1	PDYN
CXCL2	IL8RB
ATP2A1	PLN
AVP	AVPR2
ETFA	ETFB
AGTRAP	PBX3
C2	C4B
NEK7	NEK9
CD79A	PIGR
DOC2B	UNC13B
DYNLT1	HSPB9
DOC2A	UNC13B
POU2AF1	SLC22A1
ITGA2B	ITGB3
APBA2	NECAB3
GRP	NMBR
DCP1A	DCP2
EEA1	RAB5A
PDGFA	THBS4
CFH	CFI
ITGB1BP1	KRIT1
CCS	SOD1
MTOR	RICTOR
GABPB2	MGC33889
PRL	PRLR
BOC	CDON
NPY2R	PPY
NPY1R	PPY
CRY1	PER1
IGF2R	LOC492304
CRY2	PER1
MYO7A	MYRIP
PDGFC	PDGFRA
PDGFA	THBS3
ARL1	GCC2
FLT3	FLT3LG
NPY	NPY5R
PSME1	PSME2
CXCL5	IL8RB
PCSK1	REN
EDN2	EDNRB
ACVR1B	ACVR2
MC5R	POMC
OXSR1	SLC12A2
PEX14	PEX5
IGF2	IGFBP6
IL12A	IL12B
SIRPB1	TYROBP
CCL16	CCR2
APH1A	NCSTN
CLTB	HIP1R
ESPL1	PTTG1
KCNQ2	KCNQ3
NAV1	TBC1D4
MC1R	POMC
ALG2	ANXA11
C4orf15	FAM29A
KIR3DS1	TYROBP
HLA-C	KIR2DL3
GPC1	SLIT2
LAMA3	LAMB3
IGF2	IGFBP1
ARL2	PDE6D
APPBP2	C6orf102
PDZK1	PDZK1IP1
C14orf94	FAM29A
CORT	SSTR4
PRTN3	SERPINB1
CRADD	LRDD
PPP1R12A	ROCK2
AGRP	MC3R
CGA	CGB8
IFIT2	IFIT3
RRAGB	RRAGC
DKC1	TERT
IGFALS	IGFBP5
CNOT7	TOB2
KIR2DS2	TYROBP
DNAJC14	DRD1
PDGFB	THBS4
PDHA1	PDK4
FGF19	FGFR4
DHX37	PLXNA2
MCHR1	PMCH
SLC3A2	SLC7A5
ANXA11	S100A6
ARL2	TBCD
NPY	PPYR1
HLA-E	KLRC2
LOC151507	MYST1
PDE9A	TRIM32
TIMM13	TIMM8A
HLA-G	LILRB2
ACAN	ADAMTS4
CAMK4	CAMKK1
HLA-C	KIR2DS1
COPG	COPZ1
PTF1A	TCF12
SNF8	VPS25
GABBR1	GPR51
IGF2	IGFBP3
FANCA	FANCG
EDN2	EDNRA
MAFA	PDX1
ATP2A2	PLN
CAB39	STRADA
CCL17	CCR8
CNTN1	PTPRB
KIAA1115	PPP6C
CXCL6	IL8RB
BDNF	NTF5
KIF5A	KNS2
MMP3	TIMP1
ARF3	ARFIP1
KNTC2	SPBC24
FNTA	GBP1
BCAM	LAMA5
POLE	POLE4
CCNT1	CDK9
LRP8	RELN
C9	CD59
APPBP2	SLC22A6
KLRC4	MICA
KNTC2	SPBC25
GRIK2	GRIK4
LDB3	MYOZ3
CAPN3	TTN
EFNA3	EPHA5
NKX2-5	TBX5
SNAP25	STX1A
ABCD1	ABCD2
EIF4E	EIF4EBP1
CDCA1	KNTC2
CUL7	FBXW8
HLA-DMA	HLA-DMB
HUS1	RAD1
M6PRBP1	RAB9A
SRP14	SRP9
LTBR	TNFSF14
ACD	POT1
DNCI1	TCTEL1
ARHGEF9	GPHN
IL15	IL15RA
KIAA0685	PPP6C
MERTK	PROS1
76P	SDSL
EIF3A	EIF3B
MLX	MLXIP
SEPT2	SEPT6
ITGAE	ITGB7
LY96	TLR4
NME1	PRUNE
BDKRB1	KNG1
CDT1	GMNN
NRXN1	NXPH1
GLIS3	SUFU
FZD7	WNT3
NTF3	NTRK3
CHMP6	VPS25
MAGOH	RBM8A
COL1A2	COL5A3
DIO2	WSB1
MT2A	SPINK7
NR6A1	UIMC1
MAP2K1IP1	MAPBPIP
CD80	CTLA4
EDN1	EDNRB
SAV1	STK3
NRP1	SEMA3A
DERL1	SELS
APOA1	LCAT
EFNA4	EPHA5
PDGFA	THBS2
PEX16	PEX19
NPPA	NPR3
LYK5	STK11
RENT1	UPF2
OPRM1	PENK
ARF4	RAB11FIP3
EIF2AK3	EIF2S1
DENR	MARCH5
ARPC4	ARPC5
RAB3IL1	RAB3IP
BANF1	PSIP1
MAPK11	MAPKAPK3
MC2R	POMC
NPL4	UFD1L
CD72	SEMA4D
RNF123	UBADC1
CXCL1	IL8RB
PDGFB	THBS3
ETF1	GSPT2
KLRC2	KLRD1
CSTA	CTSL
MUSK	RAPSN
FZD5	WNT5A
CDH18	CDH6
HLA-A	KIR3DL2
MGC2650	TRAPPC3
RAD18	UBE2B
GLRX	NFIC
CSRP2BP	MBIP
RAB7	RILP
UQCRC1	UQCRC2
OPRM1	PDYN
CLCA2	ITGB4
AP3M1	TGOLN2
RAB3IP	RAB8A
TSN	TSNAX
CCL16	CCR1
EDN1	EDNRA
CCNB1	CDC2
NFAT5	TBC1D4
PAN3	USP52
ALOX5	COTL1
BMP2	BMPR1A
IL31RA	LIFR
HMGA1	PSIP1
PDZD2	PKP4
CDK10	ETS2
PLN	SLN
AVO3	FRAP1
ABCD2	ABCD3
EFNB1	EPHB1
TAP1	TAPBP
EST1B	UPF3A
RHOA	RTKN
SLC3A2	SLC7A11
HUS1	RAD9A
HOXB1	PKNOX2
ROBO1	SLIT2
CCL17	CCR4
CSF3	CSF3R
GNAT1	RGS16
BAT1	SARNP
PRPS1	PRPSAP1
ARFGAP1	KDELR1
CRX	NRL
HSPC176	TRAPPC3
CCL11	CCR3
BRCA2	RAD51
BIRC4	DIABLO
NRP2	SEMA3F
DMPK	PPP1R12A
PPID	SLC25A4
C17orf31	UPF3A
DOCK1	ELMO1
CHMP1.5	KIAA0174
DELGEF	SEC5L1
IL10	IL10RB
SYT5	VAMP2
TGFB3	TGFBR2
B2M	CD1A
FCAR	FCGR1A
PGGT1B	RHOB
C1orf16	UPF3A
C13orf9	EAP30
IL15	IL2RG
CAMLG	TNFRSF13B
CHMP4A	SYT17
MAX	MXI1
AURKB	INCENP
FOXA2	OTX2
CCBP2	CCL27
OPRD1	PENK
HCST	KLRK1
CHP	SLC9A1
APOBEC3F	APOBEC3G
IGF2	IGFBP4
C5	GPR77
SEC13L1	SEC31L1
MLPH	RAB27A
CASC3	DDX48
KIAA1387	PPP4C
ARPC2	CORO1B
EXT1	EXT2
RAB3C	RPH3AL
BMP4	BMPR1A
CCL5	CCR4
CORT	SSTR1
LIG3	XRCC1
STX8	VTI1B
B2M	HLA-E
STX2	STXBP2
HLA-C	KIR2DL2
LIF	LIFR
TCAP	TTN
FZD8	WNT1
IRAK4	PELI1
PDGFB	THBS2
RPP14	RPP30
BRPF1	MYST3
MLX	MXD4
CACNA1A	CACNB4
MAP17	PDZK1
APOB	MTTP
KCNJ3	KCNJ6
PDZK3	PKP4
PPP3CA	RCAN2
COLEC12	SEC3L1
LDB3	MYOZ2
JAG1	NOTCH3
DICER1	TARBP2
ASK	CDC7
OSM	OSMR
CXXC1	KIAA0339
PPP4C	PPP4R1
KIAA2010	PPP4C
SST	SSTR2
DCP2	RCD-8
CHTF18	DCC1
PROC	PROCR
USF1	USF2
PEX12	PEX5
KIRREL	NPHS1
COPA	COPE
F2	THBD
ABCD2	PEX19
TRIM28	ZNF45
OPRD1	PDYN
PEX11B	PEX19
APRIN	KIAA0261
EIF2B2	EIF2B4
LAF4	MLLT3
GSK3A	SGK3
SUPT4H1	SUPT5H
NCSTN	PSENEN
SLC3A2	SLC7A8
EXOC2	RALA
CALCRL	RAMP3
RAB11A	RAB11FIP2
FLJ13611	TRAPPC3
GOLGA2	GORASP1
MARK1	TAOK1
C3	IF
SLC4A1	SLC4A1AP
ARPC2	ARPC4
BNIP3	BNIP3L
CRHR1	UCN
SEPT4	SEPT8
EIF2S1	PRKRIR
EFNB3	EPHA4
LIG4	XRCC4
KEAP1	NFE2L2
COBRA1	RDBP
NPHS1	NPHS2
ADD2	RPH3A
AP3D1	AP3S2
RRM1	RRM2
ADA	ADORA1
ARNTL	NPAS2
STX3	STXBP2
MAPT	PHKG1
CST3	CTSS
GPAA1	PIGK
GYG2	GYS1
IL8RB	PPBP
MHC2TA	RFX5
CGA	TSHB
CREBZF	HCFC1
TNNI3	TNNT2
MRVI1	PRKG1
LCN2	MMP9
C21orf45	NDEL1
C2	C5
IDH3A	IDH3B
VPS16	VPS33A
CXCL12	CXCR4
IFIT1	IFIT3
STX4	STXBP4
GOSR2	STX5
FREQ	PIK4CB
HIST2H3A	SMCX
RAD51C	RAD51L3
GYG1	GYS1
ATG12	ATG7
BDNF	NTF3
APAF1	CASP9
SST	SSTR3
PKD1	PKD2
C3	VSIG4
CDK6	CDKN2D
GH2	GHR
IL1A	IL1R2
MGC48628	NDEL1
CALML3	MYO10
BLM	TOP3A
SH2D1A	SLAMF1
ELN	MFAP2
SIVA	TNFRSF7
PODXL	SLC9A3R2
ACVR1B	ACVR2B
RAD51C	RAD51L1
HLA-A	TRB@
182-FIP	FMR1
DATF1	FKBP6
ACVR2B	GDF11
CDC7	DBF4B
P4HA3	P4HB
NGFB	NGFR
TNNC1	TNNT2
PGM5	UTRN
CAB39L	LYK5
CCNL2	CDK11B
FLJ12610	LIG4
CAPN2	CAPNS1
M6PR	M6PRBP1
PDHX	PDK2
IL6ST	LIF
MRC2	NDEL1
RHEBL1	TXNL4A
EFNA5	EPHA5
APH1A	PSENEN
A1BG	CRISP3
ASMTL	TDO2
FLJ10587	FLJ12886
KLKB1	KNG1
RAN	RANBP1
CCL19	CXCL13
SNAP25	SYT5
STK6	TPX2
PLAU	PLAUR
RFX1	RFX2
EFNA1	EPHA1
ICAM1	ITGAL
ANG	RNH
CABIN1	MEF2B
HIST3H3	SETD7
IL12A	IL12RB1
CHMP1A	CHMP1B
NDEL1	ZNF211
TEAD4	WWTR1
TNNI2	TNNT3
MAD2L2	REV1
KIAA1012	TRAPPC3
CASP2	CRADD
LGALS3	LGALS3BP
CAB39	STK11
MAD1L1	MAD2L1
CITED2	TFAP2C
ACACB	PRKAA2
CDK5R1	CDK5RAP1
IGF2	IGFBP5
CKMT1A	VDAC1
FLJ11749	MGC10540
PPP4C	PPP4R2
CXCL6	IL8RA
NDEL1	ZNF230
SLC9A1	TSC
GLI1	SUFU
B2M	HFE
KIAA0564	MEGF10
F13A1	FGG
MAP3K7IP1	TAB3
CACNA1S	RYR1
ACVR1B	INHBB
C10orf78	DTNBP1
RTN4R	TNFRSF19
MID1	MID2
AHR	AIP
PEX5	PEX7
ITGA4	MADCAM1
S100A1	S100A4
MLLT1	MLLT2
EIF4E	EIF4EBP2
JAG1	NOTCH2
CLCA1	ITGB4
TNKS	TNKS1BP1
CST3	CTSB
MC4R	POMC
WBP1	YAP1
C3orf10	WASF1
BAP1	FOXK2
CST7	CTSL1
RAP2B	RAPGEF2
FGFR4	LOC152831
C11orf23	PPP6C
CTSB	REN
GNB5	RGS6
CHRAC1	SMARCA5
GNB4	GNG13
BAD	BCL2L1
TNFRSF10C	TNFSF10
TXN	TXNIP
APCS	C4BPA
LTK	PIK3C2B
KIAA0802	MARK2
MCF2L2	MEGF10
HTR2C	MPDZ
IFNAR1	IFNW1
PDZK1	SCARB1
STK39	WNK4
MME	NPPA
MSH2	MSH6
PLXNA2	SEMA6A
CDK9	CTDSPL
PRKAB2	PRKAG3
RAB11A	RAB11FIP1
HMGCR	INSIG1
CUBN	GC
GTF3C4	POLR3C
CCL5	CCR5
EFNA5	EPHA3
EIF4E2	EIF4ENIF1
EVI5L	FLJ22494
EVPL	PPL
ALS2CR2	CAB39L
HOMER1	SARG
CFL1	TESK2
ERO1L	P4HB
B2M	CD1B
CACNA1C	CACNB3
CTSD	SERPINA4
LIFR	OSM
CXCL1	CXCR2
AF15Q14	MIS12
BAZ2A	TTF1
CORT	SSTR5
ANK1	OBSCN
APOA1	APOA2
MAPT	MARK1
CCL5	CCR3
MDM2	TP53
C9orf86	ECG2
KIF5A	KLC2
SLC9A1	TESC
CASC3	MAGOH
IL8	IL8RB
PLAU	SERPINB2
GNB3	GNG4
RFXANK	RFXAP
ARNT	SIM2
EED	EZH1
CAB39	LYK5
EIF4EBP1	MTOR
FBN1	FBN2
LIMS1	RSU1
MDC1	NBS1
CHGA	SCG3
FLJ22688	MGC10731
GPHA2	GPHB5
GSTA1	GSTA2
KIAA1036	LOC374969
PPP3R2	TBC1D10C
SERPINA7	SLC16A2
EFNA1	EPHA2
GEMIN6	GEMIN7
ORM1	SERPINE1
POLE	POLE2
DDB1	DDB2
KIAA1622	PPP4C
RNF19	SOD1
POLH	POLI
ARCN1	COPB
NGFB	NTRK1
LDB3	MYOZ1
ZW10	ZWINT
CIB1	PLK2
HRAS	RAF1
ANKRD17	BAP1
CR2	FCER2
CHMP4B	CHMP4C
CTMP	TRIB3
CCNA2	CDK2
SEC10L1	SEC6L1
KLK1	KNG1
MTOR	RPTOR
HGF	ST14
DAZAP2	LOC130617
GP1BA	VWF
COPG	COPZ2
BAZ1A	SMARCA5
TAC3	TACR2
F5	PROC
ANGPTL1	TEK
CABP1	CACNA1A
F2	PROZ
FSHB	FSHR
MAFG	NFE2L1
PLAT	SERPINI1
C3	CFB
TPD52	TPD52L1
OAZ1	OAZ3
CA2	SLC4A1
VPS28	VPS37A
ALS2CR2	CAB39
EZH2	SUZ12
CSF2	CSF2RB
ALB	FCGRT
FLJ10652	SEC3L1
EED	EZH2
NKD2	TGFA
MRE11A	NBS1
POLD1	POLD4
EIF2AK1	EIF2S1
ITPR2	TRPC1
KCNA2	KCNAB1
PAX5	TLE4
MORF4L1	PHF12
CARD12	NALP1
C5	C6
ITGAV	ITGB6
CFL2	LIMK1
RAD21	STAG2
KIAA1387	PPP4R2
EIF3E	IFIT1
IL1B	IL1R2
GJC1	TJP1
POLH	REV1L
MAFK	NFE2L3
MORF4L1	MRFAP1
PAPPA	PRG2
APTX	XRCC1
BMP2	NOG
ACE2	AGT
FGF10	FGFR2
C10orf35	SLC39A11
ELMOD1	THG1L
FAM158A	TTC35
GINS2	GINS4
GRHL2	GRHL3
PIGM	PIGX
PYROXD1	UPRT
TOX2	ZNF461
VPS52	VPS53
BMP7	SOSTDC1
NR4A3	SIX3
IFNAR1	TYK2
MLPH	RAB27B
SEPT7	SEPT9
GNAZ	RGS20
CNTF	CNTFR
CFL1	LIMK2
AP1G1	AP1S1
RAB27A	SYTL1
GRIK1	HOMER1
HGF	MET
CGA	LHB
TICAM2	TLR4
IL2RG	IL7
EFNB2	EPHB4
MAX	MXD3
GLYCTK	TRIP13
DLL1	NOTCH2
ARF5	ASAP2
DBNL	SH2D4A
GTF2A1L	GTF2A2
PRKAB2	PRKAG2
ADCY3	CAMK2G
SEC6L1	SEC8L1
AP1M1	MTF1
EIF4E	EIF4G1
GABBR1	GABBR2
SELPLG	TPST1
DAG1	LAMA2
FOXA2	HOXA5
RAPGEF4	RIMS2
ANP32B	ELAVL1
FEN1	PCNA
EXPH5	RAB27A
MLST8	MTOR
RAD1	RAD9A
GTF2A1	GTF2A2
EFNA4	EPHA4
DDAH2	TRIP13
FY	IL8
ARHGDIB	RHOH
APH1B	NCSTN
DCC	NTN1
DMD	PGM5
FRAP1	GBL
DLAT	PDK2
DICER1	EIF2C1
IRAK1	PELI2
DCP2	PARN
GYG	GYS1
LRPAP1	SORL1
IL6	IL6ST
GNB2	GNG4
EFNA3	EPHA2
POP1	RPP38
MRE11A	RAD50
Kua-UEV	UBE2N
PRKAA1	PRKAG3
BF	C3
C20orf18	RNF31
BCL10	CARD10
ABCG1	ABCG4
EDG8	SGPP1
IL17A	IL17RA
MGC21416	MGC3262
F2RL2	JAM2
CD9	HBEGF
FKBP8	ZFYVE27
FBLN1	NID
CXCL9	DPP4
MMP2	TIMP4
CELA1	LPA
POP4	RPP38
HLA-DMA	HLA-DRA
SERPINE1	VTN
ILK	PARVA
KIF20A	RAB6A
PEX13	PEX14
C20orf18	IREB2
C3	C3AR1
STAMBP	VPS24
ORC4L	ORC6L
TNFRSF11A	TRAF5
GATAD2B	MBD2
POLD2	POLD3
MSH2	MSH3
FZD5	WNT3
M-RIP	PPP1R12C
FLJ13614	RAP80
EIF4B	WBSCR1
CHMP4B	CHMP6
LDLR	LDLRAP1
DNMT3A	DNMT3L
MC3R	POMC
RAB11A	RAB11FIP5
CTSK	KNG1
MAP3K7	TAB3
BAK1	MCL1
DBP	HLF
OGT	TRAK1
CREB3	HCFC1
BMP15	GDF9
DHRS10	FLJ10204
TGFB1	TGFBR3
FANCA	FANCC
ARL11	TRIP13
BMP7	NOG
CNOT1	CNOT2
PRKAB2	PRKAG1
ELP3	IKBKAP
CBFB	RUNX1
LHX3	RLIM
CLTA	HIP1R
HDHD3	TRIP13
HRG	PLG
CDK6	CDKN2C
CORT	SSTR3
PGF	VEGFA
DTNA	SNTB1
15E1.2	QRSL1
B3GALT1	UGT1A1
C19orf40	FANCM
C2orf7	DBH
C7orf43	TMEM50A
CDSN	KLK7
GFRA4	PSPN
JMJD5	PCYT2
KIAA1181	SDBCAG84
KLRG1	LEPROTL1
MARCO	SCGB3A1
MYBPC2	MYBPH
NAGS	TMEM39B
PIGF	PIGG
PIGF	PIGO
RAG1AP1	TRPV2
RALGAPA2	RALGAPB
RNGTT	RNMT
RPE65	SLC27A1
SCGB1D1	SCGB2A1
SCGB1D2	SCGB2A2
TAS1R2	TAS1R3
UPK1B	UPK3A
UPK1B	UPK3B
YIPF2	YIPF6
YIPF3	YIPF4
APOC2	LPL
ELAVL1	TNPO2
CARD12	CARD15
EFNB2	EPHB1
STX1A	SYT5
TNFRSF11B	TNFSF11
DICER1	EIF2C2
PRKAA1	PRKAG1
BCL2L11	MCL1
RAB27A	SYTL4
ETV1	KCNA2
STAM	STAMBP
CCL5	CCR1
AIMP2	DARS
BAP1	FOXK1
TAC1	TACR3
FYB	SCAP1
EXO1	MSH2
PBX1	PKNOX1
MAPK12	MAPT
CTSE	INS
ABCD1	ABCD3
STX1A	STXBP1
GATA5	ZFPM1
BARD1	BRCA1
MAP2K3	TAOK2
MLL	TASP1
OPRK1	POMC
CELA1	SERPINA1
CCNI	Cep63
F8	F9
NXF1	NXT1
FGF1	FGFR1
PEX13	PEX19
C1QA	C1R
MAP2K3	MAP2K6
CCL3L1	DPP4
C1QTNF5	MFRP
CABP4	CACNA1F
CACNA1I	CATSPER2
CHID1	STAB1
DNAJC2	HSPA14
ELMOD1	ICF45
FGF21	KLB
FLJ13798	PCYT2
FLJ22028	RP11-311P8.3
FLJ35220	PRPSAP2
MICAL2	PLXNA4A
TFCP2L1	UBP1
TFCP2L2	TFCP2L4
TRMT6	TRMT61A
BACH2	MAFK
LOC123169	PD2
ECG2	MT2A
BIRC5	INCENP
AP3D1	VAMP7
F2	SERPINC1
SNAP25	VAMP2
CKMT1B	VDAC1
GOLGA5	RAB1A
NLRC4	PYCARD
SMC1A	SMC3
CDCA5	SCC-112
CUL3	KEAP1
GATA4	ZFPM2
E2F6	TFDP2
EIF2AK2	EIF2S1
EAP30	FLJ11749
TNFRSF17	TNFSF13
KIAA1598	MEGF10
PTD012	TRIP13
ARHGEF6	PARVB
MYPN	NEB
PEX12	PEX19
CD28	CD80
PLA2G2A	VCAN
CFL1	LIMK1
ORC3L	ORC5L
PRKAA2	PRKAG1
TAP2	TAPBP
AKAP8L	TMPO
IL1R2	IL1RAP
CAMK2B	CAMK2D
ELA2	SERPINA1
IGF1	IGFBP4
FADD	FAS
NQO1	ODC1
ADAMTS1	VCAN
GNB4	GNG4
MEIS1	PBX1
APPBP2	SYT11
CHC1	RAN
AMPH	DNM1
MYD88	TLR4
BTN1A1	XDH
C10orf98	SAA4
C20orf3	LOXL3
CER1	NODAL
COX4NB	TTC35
DUSP19	MAP2K7
HAS2	HAS3
HPS1	HPS4
MGC20262	RBMS2
MMAA	MUT
MMAB	MTRR
MSLN	MUC16
MTX1	MTX2
NGL-1	NTNG1
POMT1	POMT2
UPK1A	UPK2
MAPK11	MAPKAPK2
FMR1	FXR1
POLR1B	RRN3
NDEL1	ZNF91
ETF1	GSPT1
CYBB	NCF2
GATA4	NKX2-5
LOC123169	SH2BP1
CCL3L3	CCR5
PRKAR2A	RAB32
CNTFR	LIFR
CYBA	NCF2
NRP1	VEGFA
CR1	CR2
GATA5	HNF1A
MAX	MYC
PDHA1	PDK1
MAP2K3	TAOK1
RNF20	RNF40
RNP24	TMP21
KLK3	SEMG1
APAF1	BCL2L10
CCL13	CCR2
CASK	TBR1
RAB11A	WDR44
SNAP23	STX4A
FGF6	FGFR1
GRIN1	GRIN2A
CNOT1	CNOT8
OCLN	TJP1
MAP3K7	MAP3K7IP2
ORC4L	ORC5L
BMP1	CHRD
FGF5	FGFR1
FLJ12610	XRCC4
ADAM1	CLGN
C14orf172	CGI-09
C16orf49	KIAA1623
C1orf89	FUZ
CCDC155	CCDC87
CNDP1	CNDP2
DGKB	PCDHB5
ERGIC1	ERGIC3
FLJ10925	SMP1
HMGCL	MS4A7
HSPB11	RABL4
NPTX2	NPTXR
SYT14	SYT16
TFCP2L3	TFCP2L4
VSTM2L	WIPF3
PLXNB1	RND1
CD3D	TRA@
EXOSC3	EXOSC5
E2F6	TFDP1
POLI	REV1
BTG2	CNOT7
PDHA1	PDK2
DICER1	EIF2C3
NEDD4L	SCNN1A
KRAS	SHOC2
GSK3A	PRKD3
MYCBP	MYCBPAP
CELSR3	TSPYL4
CHMP2A	VPS4A
NAPG	NSF
NUTF2	RAN
FZD5	WNT2
MMP2	MMP25
BANF1	HMGA1
C20orf172	MIS12
APBA1	CACNA1B
KIAA0182	RCOR3
MAP3K7	MAP3K7IP1
NUP62	NUTF2
GH1	GHR
FGF18	FGFR4
ILK	PARVB
GATA3	LMO1
MAD2L2	REV3L
EPN1	EPS15L1
DIO2	USP33
EIF4A1	EIF4G1
FZD8	WNT3
ARHGAP1	BNIP2
AP3D1	SYBL1
MEIS1	PBX3
PEX10	PEX19
KCNA5	PTPRE
PPP1R12A	ROCK1
KCNA2	KCNAB2
KIAA1049	SAT
BZRAP1	BZRP
C6orf109	MGC11061
CES1	GUSB
CYP11B1	CYP11B2
DDX4	PIWIL2
GLOD4	NUDT9
GPR37L1	PRCP
GPR73L1	PROK1
GUCY2F	LOC390226
HEXB	LGTN
HOXB1	PBX1
PAH	QDPR
PRSS21	SERPINB5
RELL1	RELL2
S100A14	S100A16
SKA1	SKA2
SRPR	SSR2
ACCN2	PICK1
FKBP1A	RYR3
KLK2	SERPINB6
RAB27A	SYTL3
NOP2	PTPRJ
APBA2	CLSTN1
DAPK3	PAWR
F2	F2R
CNTN1	TNR
PQBP1	TXNL4A
PTPRC	SEMA4D
DCP2	XRN1
ACTG2	TPM4
BICD2	RAB6A
LMOD1	TPM4
ALS2CR2	STK11
PTPRN	SNTB2
ITGAX	ITGB2
FCER1G	GP6
EIF4A1	PAIP1
BTG1	CNOT7
ILK	LIMS1
GADD45B	MAP3K4
RAB8A	SYTL4
STX1A	VAMP2
NR0B2	NR5A2
FGF6	FGFR4
ARIH1	UBE2L3
MAPKAPK5	PLA2G4A
BLZF1	GORASP2
LEP	LEPR
RAB27A	SYTL5
ICAM1	ITGAM
ITGA11	ITGB1
RCOR1	ZNF217
IDE	INS
IL15	IL2RB
HSPB2	HSPB8
C5orf18	LETMD1
DDX48	UPF3B
DKFZp686D0972	PXK
DPH3	SERGEF
EBP	EBPL
FAM57A	GGT7
FAM69B	RBMS2
GAGE2E	GMCL1L
GAGE8	GMCL1L
GRHL1	GRHL3
INSL3	LGR8
LOC442227	USP48
MEIG1	SPAG16
MKS1	TMEM67
PIKFYVE	RABEPK
PTH2	PTH2R
TAS1R1	TAS1R3
TIMM10	TIMM9
RAB27A	SYTL2
RAP1A	RAPGEF5
BICD1	RAB6A
CFTR	SLC9A3R1
LSM10	LSM3
DICER1	PIWIL4
ERBB4	NRG1
TGFB1	TGFBR2
ACAN	MMP8
C3	CFI
ITPR3	TRPC3
RPA2	RPA3
CFL1	TESK1
SNX1	SNX2
POLB	XRCC1
SF3B2	SF3B4
SEC3L1	SEC8L1
CSNK1E	PER1
MKNK1	PLA2G4A
CCNE1	CDK2
FLII	LRRFIP2
CD79A	CD79B
S100A13	SYT1
CCL22	DPP4
RAB33A	RABAC1
UBE1C	UBE2M
PDHA1	PDHB
PDCD6	PDCD6IP
POLD1	POLD2
FLT1	VEGFB
AGER	S100P
EHD1	SNAP29
LRPAP1	VLDLR
ACTR3	ARPC2
CD79A	FCAR
ARHGEF11	PLXNB2
POLR1E	UBTF
HIF1A	VHL
TIMM17A	TIMM23
MYO7A	USH1C
NBL1	UBQLN1
ABCB7	FECH
AMY2A	GP2
ARTS-1	LRAP
ATF6B	MBTPS2
BCAP29	PDXDC1
C14orf122	KIAA0103
CLDN16	CLDN19
DAGLB	PISD
FXC1	TIMM10
FYTTD1	TSPAN7
GAGE5	GMCL1L
GPR73	PROK1
GSR	OCM2
LOC221955	PISD
MFAP4	SFTPD
SCUBE1	SCUBE3
SYT14	SYT14L
C14orf123	PDCD6IP
EIF2B1	EIF2B2
APOA1	PLTP
ARNT	SIM1
RAB5C	RIN3
CGN	TJP2
ARFGEF1	ARFGEF2
GOLGB1	USO1
ITGAV	ITGB3
SERTAD3	USHBP1
FTH1	FTL
KIAA1596	MGC32020
PDLIM4	PTPN13
PPIH	PRPF4
CCL3	CCR1
CABP2	CAMK2G
FNBP1	RND2
STX6	VAMP4
CLDN1	CLDN3
IL1B	IL1R1
ARPC1B	ARPC5
MMP2	TIMP2
PLXNB1	RND3
BLOC1S3	TXNDC5
C13orf12	PSMB6
DOT1L	MLLT3
CD40	CD40LG
RAD18	UBE2A
ARHGEF11	PLXNB1
CYBA	NCF1
F2RL2	JAM3
B3GNT6	GYLTL1B
BCHE	COLQ
BFSP1	BFSP2
BZRAP1	TSPO
DAO	DAOA
EMP2	EPM2AIP1
FLJ22573	IGFL2
KCND1	KCNIP1
KDM4B	MED10
MARCO	SCGB3A2
NCAPD2	SMC4
NRSN1	SPINK1
PRSS7	SPINK1
RAB9B	RHOBTB3
RGS9	RGS9BP
SP8	ZNF273
ZP2	ZPBP
LSM2	LSM3
AHSA2	HSP90AA1
GTF2E1	GTF2E2
EGF	EGFR
FMNL3	PRPF40A
NCOA6IP	TBL1XR1
AP1G1	SYNRG
WASL	WIPF1
PDZK1	SLC22A5
ITPR1	TRPC3
FGF2	FGFR1
PRPF3	SART3
LSM5	LSM7
KCNB1	PTPRE
GRIN1	GRIN3A
DOK3	INPP5D
PRKAA2	PRKAG3
EIF2S2	EIF5
CXXC1	KIAA1076
LPHN1	SHANK1
EIF3S12	EIF3S6IP
RALA	RALBP1
FANCA	FANCF
POLH	REV1
IPF1	PKNOX1
CYR61	ITGAV
CKS1B	SKP2
APP	BACE2
TAF1B	TAF1C
CDC20	FBXO5
CHMP1A	VPS4A
BTLA	VTCN1
C7orf34	HKR3
CMAS	SIGLEC12
CYTH3	FRMD4B
DHDDS	NPC2
ENGASE	ZP3
GGNBP1	LOC440275
GUCA1B	GUCY2F
INTS4	KIAA0513
KCND3	KCNIP2
KIAA0649	UTP20
MGC14126	RABL2B
MTM1	MTMR12
PDE9A	PHYHIPL
SCUBE1	SCUBE2
SSPO	TTC28
ISL1	RLIM
BBC3	BCL2L1
F3	FANCB
CHRM1	GPRASP1
FRAP1	RPS6KB1
FGF7	FGFR2
BNIP2	BNIPL
CDC7	DBF4
PDZK1	SLC22A11
ITGAV	ITGB5
ITGAV	ITGB8
IL2	IL2RB
BCL6	BCL6B
BMP4	BMP8B
MOBK1B	STK38L
B2M	FCGRT
DKK1	LRP6
CAMK4	NOS1
AF15Q14	BUB1
DCP1A	XRN1
CDCA1	CENPE
ASF1B	TLK2
GABARAP	GABRG2
APLN	APLNR
ATG16L1	ATG5
CLDN18	CLDN19
CTAG1B	HLA-DRB4
DCBLD2	SEMA4B
DNMT3B	DNMT3L
FASTK	TIA1
GGN	GGNBP2
LOC348180	LOC90353
NAP1L2	SP110
SCLT1	SCN10A
SDHC	SDHD
YIF1A	YIPF5
HIST3H2BB	RPS6KA5
PDZK1	SLC22A4
TRPC1	TRPC5
FGF18	FGFR3
MAP3K5	MAP3K6
IL31RA	IL6ST
F11	KNG1
MYD88	TIRAP
DOCK2	ELMO1
FMR1	NUFIP1
FZD7	WNT2
PTPRC	PTPRCAP
ARHGEF1	GNA13
SAV1	STK4
HRPT2	LOC123169
OPRM1	POMC
LRP1B	PLAUR
PIK3C3	PIK3R4
ORC3L	ORC6L
NFYA	NFYB
AR	NCOA4
CD8A	HLA-G
PBX1	PKNOX2
MLLT4	PVRL3
FZD7	WNT5A
LNX2	NUMB
PDCD6	SEC31L1
TIRAP	TLR4
ABAT	ALDH5A1
AKAP11	PRKAR2A
AMICA1	CXADR
C11orf68	EIF4H
C19orf29OS	LST1
CACNA1E	EFHC1
CBLN3	CBLN4
DKFZp434B1231	KY
FLJ11193	MGC4549
FLJ22573	IGFL3
IL28RA	IL29
IMP4	MPHOSPH10
P2RX1	P2RX2
PPIL3	SLU7
RAET1G	ULBP1
TYR	TYRP1
CCL8	CCR2
ERBB3	NRG1
MYH4	S100A4
CDCA8	INCENP
PATZ1	RNF4
AURKB	BIRC5
RALB	RALBP1
PDGFA	SPP1
BDKRB2	KNG1
HAND1	HAND2
CSPG6	RAD21
AKT2	MTCP1
FZD4	WNT5A
TSG101	VPS28
F11	HGF
STAP1	TEC
FGF1	FGFR2
IBRDC2	UBE2L6
ANXA2	S100A10
ARL3	PDE6D
GATA5	ZFPM2
HLA-DMA	HLA-DRB1
EFNA3	EPHA7
MAML1	NOTCH4
PLAU	SERPINE1
TNFRSF10A	TNFSF10
PPP3CA	PPP3R1
B3GNT2	C1GALT1C1
B3GNT6	LARGE
C1orf41	RABL4
CBLN2	CBLN3
CPSF3L	INTS9
GALNT11	MUC4
HAVCR1	SEMA4A
KCNB2	KCNV1
MGC39633	TEX9
PROL1	STATH
RDH5	RGR
REG1A	REG3A
SARS	TRS2
SEC13	SEC16B
SP8	ZNF519
SPAG16	SPAG6
TMOD1	TMSB10
CSNK1E	PER2
UPF2	UPF3B
GNAI3	RGS18
NKX2-1	PAX8
EXOSC1	EXOSC5
CRY1	CSNK1E
CDH3	CTNNA1
CREM	KCNIP3
PEX13	PEX5
SMG1	UPF1
PRKAA1	PRKAG2
ABCD3	PEX19
FLNC	SGCG
MYD88	TLR5
EIF2C1	TARBP2
FGF9	FGFR3
CASP1	NLRC4
EIF4E	EIF4EBP3
CGI-116	PBXIP1
IRAK1	PELI3
EIF2C3	TARBP2
BRCA1	BRIP1
NDEL1	ZNF17
ABHD5	PLIN2
AKR7A2	AKR7A3
ALPP	ALPPL2
ARSA	GAL3ST1
BAMBI	SOX30
C20orf30	TMEM9
CYP3A4	UGT2B7
DELGEF	ZCSL2
EMILIN1	EMILIN2
FLJ10199	MRPL12
FLJ22573	IGFL1
FZD3	GIPC3
HACL1	ZMYND19
HAMP	SLC40A1
LEFTY1	NODAL
MEOX1	PAX1
MYH6	MYL7
NDP	TM4SF12
SCAMP5	SLC9A7
ZIC4	ZNF598
FGF23	FGFR1
CPSF2	CSTF2
FLT1	PGF
TAF10	TAF3
CTSL1	SERPINB13
IL2RG	IL4
FZD8	WNT2
ARHGEF11	PLXNB3
FGF2	FGFBP1
FGF17	FGFR1
CDK4	CDKN2B
CSF2RB	IL3
BET1L	STX5A
LAIR1	PTPN6
LIG4	LOC389901
IFNAR1	STAT2
RASSF2	STK3
BIRC5	CDCA8
E2F1	RB1
EIF4B	PAIP1
ACAA2	SCP2
ADIPOQ	ADIPOR2
AMIGO1	AMIGO2
CHRNA1	CHRNE
ERCC3	GTF2H5
FBLIM1	FERMT2
FLJ22595	FLJ38968
HCFC1R1	HMP19
IBRDC3	UCKL1
KCNA10	POMP
LRRC4C	NTNG1
PIP5K3	RAB9P40
SLC3A1	SLC7A8
TRD@	TRG@
CAB39L	STK11
ARF3	ARFIP2
TNFRSF11B	TNFSF10
NCOA6IP	TBL1X
FZD4	WNT2
INADL	MPP5
ECG2	MRPS12
CDK5	CDK5R1
ANXA1	S100A11
FKBP6	HSPA2
DLGAP4	SYNGAP1
F8	VWF
CYFIP1	NCKAP1
MYBPC3	MYH9
PRKAA2	PRKAG2
PSMC4	PSMD10
PQBP1	WBP11
FGF5	FGFR3
DIXDC1	NDEL1
IGF1	IGFBP3
CPM	EGF
KIAA0252	LOC123169
BIRC6	PRSS25
ABHD5	PLIN1
APLF	IRX5
C3orf34	RABL2B
CA6	FCGRT
CAPZA2	CAPZA3
CEACAM3	CSNK1A1L
CLDN11	TSPAN3
CPSF4	SLC12A9
DUOX1	TPO
FBXO38	KLF7
HERC4	HERC6
IL27	IL27RA
LCN1	LIMR
MCTS1	SLC35B2
MFN2	RGAG4
P2RX2	P2RX3
PTGER1	PTGER3
TP53RK	TPRKB
FLNC	SGCD
CRY2	CSNK1E
CDK6	CDKN2A
ORC3L	ORC4L
AMPH	AP2A2
GRIP2	PPFIA1
MAP3K8	TNIP2
DNMT1	UHRF1
CDC42BPA	LIMK1
RPS27A	UCHL3
CTSG	SERPINA3
CSPG6	STAG1
CAMK1	NOS1
CRB3	INADL
FANCL	KIAA1596
CCL2	MMP8
RRM1	RRM2B
ASF1A	HIRA
C1orf48	MIS12
ITGA6	ITGB4
EFNA1	EPHB1
AMIGO	AMIGO3
ANO8	COQ9
ARSE	C19orf6
C14orf103	WDR45
C14orf48	SKA1
C6orf66	DKFZP564J0123
CALB1	IMPA1
CIAO1	FAM96B
CTSH	SFTPB
DKFZp451J1719	THOC3
EFHD1	THH
EMID1	EMID2
GNRH2	GNRHR2
IL17RB	IL25
IL9	IL9R
KNTC1	ZWILCH
LEFTY2	NODAL
MED13	MED13L
MRPL12	TMEM51
ODF1	SPAG4
PIP3-E	PSCD4
PSCD1	PSCDBP
PTGER2	PTGES
RELL1	RELT
CCND1	CDK4
C20orf178	PDCD6IP
AOF2	ZNF217
FGF9	FGFR1
CSF1	CSF1R
FGF4	FGFR1
DMC1	RAD51
FGF8	FGFR1
AGT	AGTR1
MLLT4	PVRL4
ORC5L	ORC6L
DTNBP1	FLJ20366
KIAA0831	PIK3C3
KLK2	SERPINA5
GNB2	GNG7
KDR	VEGFC
ERCC2	ERCC3
APP	HSD17B10
AMFR	UBE2G2
ACTA2	TPM4
BUB1B	CDC20
DTNB	HMG20A
RAN	RANGNRF
NLGN1	NRXN1
CCNE1	FBXW7
AOF1	BAP1
TEP1	TERT
LDB1	LMO4
HUS1B	RAD9A
KLK2	SERPINF2
MAP3K7IP1	MAP3K7IP2
[truncated: 78,978 more rows]
