# Supplementary material for: Identification of a Two-Gene (PML-EPB41) Signature With Independent Prognostic Value in Osteosarcoma
Source: Front Oncol. 2020 Jan 24;9:1578. doi: 10.3389/fonc.2019.01578 (PMC6992559; doi:10.3389/fonc.2019.01578)
Supplement: Supplementary file 2 [file Table_2.XLSX]

## Sheet: Sheet1
Table S2. The gene list of nodes which degree ranked in the top 20% in network.
Gene Symbol	Degree
UBC	481
TP53	243
YWHAZ	192
ESR1	188
GRB2	180
SRC	178
EP300	176
CREBBP	161
TRAF6	159
HDAC1	156
FOS	147
MYC	136
AR	133
EGFR	132
SMAD3	130
JUN	129
SMAD2	129
BRCA1	124
IKBKG	123
CSNK2A1	123
ACTA1	123
RAF1	122
YWHAG	121
CTNNB1	120
MAPK1	118
IKBKE	116
PIK3R1	114
FYN	113
MDM2	113
PRKCD	112
ABL1	109
RXRA	109
AKT1	107
UBE2D3	107
NR3C1	106
UBE2D2	104
RB1	103
PTPN6	101
PRKCA	101
ACTB	100
HSPCA	100
RELA	100
SP1	99
HDAC2	94
UBE2I	93
SMAD4	91
NFKB1	88
STAT3	88
MCC	85
PRKACA	85
UBB	84
RARA	82
PCNA	82
VHL	82
CALM1	80
UBA52	79
MAPK3	79
PTPN11	78
CSNK2B	78
PRKDC	78
NCOR1	78
CDKN2A	77
PLCG1	77
LCK	76
CBL	76
SHC1	76
YWHAQ	75
YWHAB	74
SIN3A	74
RPS27A	74
HDAC3	74
PARP1	74
PML	73
SMARCA4	73
TGFBR1	72
HSPA8	72
PPP2CA	71
HIST1H3A	70
YWHAE	70
H2AFX	70
NCOR2	69
NPM1	69
PPP2R2B	69
STAT1	68
FHL2	68
NFKBIA	67
TBP	67
CRK	67
PCAF	66
NCOA1	66
NCOA3	66
RUVBL2	65
PPP2R1A	65
GSK3B	65
PPARG	64
MCM7	64
EEF1A1	64
NR4A1	64
CEBPB	64
SMAD1	63
SUMO1	63
TNFRSF1A	63
LYN	63
G22P1	62
IKBKB	62
VIM	62
TUBB	62
SRRM2	62
SUMO2	62
NCK1	62
HDAC4	61
POLR2A	61
MAPK14	61
JAK2	61
FLNA	61
MAGED1	61
CDK1	60
GC20	59
RAE1	59
RUNX1	59
DAXX	58
SYK	58
HSPA4	58
PREI3	58
ERBB2	58
PIN1	58
HSPCB	57
CDKN1A	57
EPB41	57
HIF1A	57
PPARBP	56
PRKCZ	56
PLK1	56
FLJ20257	56
SIRT1	56
PRKAB1	56
NCOA6	55
XRCC5	55
RBBP4	55
GNB2L1	55
VDR	55
MAP3K14	55
CSNK2A2	55
APP	54
MCM3	54
RIF1	54
IRS1	54
CHUK	54
DHX9	54
STUB1	54
SGK	54
HTATIP	54
SFN	54
SRRM1	53
RNPS1	53
SMURF1	52
TERF1	52
CDK9	52
ESR2	52
ATM	52
MAPK8	52
CASP8	52
THRB	51
NEK6	51
TRIM28	51
CDC42	50
RBBP7	50
PAK1	50
NFKB2	50
APC	50
HGS	50
ACTG1	50
ZBTB16	49
ARF6	49
SMURF2	49
PSMC5	49
VAV1	49
CREB1	49
TERF2	49
CAV1	49
HSP90AA1	48
THRA	48
E2F1	47
ATXN1	47
MEN1	47
COPS5	47
HSPA5	47
HDAC5	47
HSPA1A	46
MYOD1	46
HIST1H4A	46
RAC1	46
CHM	46
YWHAH	46
CDK4	45
CDH1	45
BCL2	45
TSC22D1	45
PPP1CA	45
RUNX2	45
JAK1	44
ITGB4BP	44
XPO1	44
ARRB1	44
CHD3	44
CEBPA	43
MCM2	43
FANCA	43
FN1	43
CDC37	43
ARRB2	43
SET	43
NEDD4	43
CCND1	42
SQSTM1	42
SF3A2	42
DDB1	42
PRKCB	42
STAT5A	42
ETS1	41
MLH1	41
ATR	41
TNFRSF1B	41
NCOA2	41
HNRPM	41
TLE1	41
ATN1	41
SKB1	41
NCL	41
DNCL1	41
BCR	40
COPS6	40
AIRE	40
PSMC2	40
INSR	40
MGMT	40
PARK2	40
YY1	40
PTK2B	40
PSMA1	40
KPNA2	39
HNRPA1	39
CHEK1	39
PAK2	39
PSMD4	39
TUBB4	39
BTRC	39
TBK1	39
KRT18	39
CDC5L	38
VCP	38
TOP2A	38
SMARCC1	38
RBL1	38
PRKCE	38
XRCC6	38
DISC1	38
NFKBIB	38
p44S10	37
NRIP1	37
TNIK	37
PPP2CB	37
MAPT	37
HIST4H4	37
ATF2	37
GH1	37
SMC1L1	37
RPS6KB1	36
FTSJ1	36
EEF1G	36
HDAC6	36
SRF	36
CLTC	36
EEF1D	36
TADA2L	36
DCTN1	36
SETDB1	36
USP7	36
MCM5	35
SPTAN1	35
DIPA	35
ILK	35
MLL	35
UBQLN4	35
GTF2B	35
NDRG1	35
NR0B2	35
MAP3K5	34
STAT5B	34
MYH9	34
CHAF1A	34
DNCH1	34
GCN5L2	34
SKIL	34
MYB	34
STRN	34
DDX20	34
ACTN1	34
PSMD2	34
BTK	34
PCBP1	34
HDAC7A	34
ING1	33
TSG101	33
MCM6	33
IGF1R	33
NOTCH1	33
PTP4A3	33
PDGFRB	33
GAPD	33
PDPK1	33
KAT5	33
CSK	33
PHB2	33
KHDRBS1	33
SMAD9	32
MAP2K1	32
ANXA2	32
C1orf103	32
SFPQ	32
HD	32
FNBP3	32
H3F3A	32
GABARAPL2	32
BCL3	32
HIST1H3E	32
HMGB1	32
STRN3	32
POU2F1	32
PSMA3	32
CCDC85B	32
SNRPB	32
RPA2	32
COL2A1	31
PHLDA3	31
ZAP70	31
TAF9	31
SOS1	31
KAT2B	31
DNM2	31
PABPC1	31
DLG4	31
CHD4	31
GAB2	31
DVL2	31
TCF3	31
FASLG	31
MAX	31
ITCH	31
TCP1	31
IRS2	31
MAP3K7	31
PSMC1	31
HNRPL	31
SUV39H1	30
AKAP9	30
TAL1	30
RXRB	30
SKIIP	30
EIF2C4	30
GTF2F1	30
MAPRE1	30
SIAH1	30
ATF4	30
HRAS	30
CBX5	30
SMARCB1	30
BARD1	30
STK24	30
KIT	30
ITGB1	30
VIL2	29
UNC119	29
PPARA	29
JUND	29
SMARCE1	29
GIT1	29
CUL4A	29
GSTK1	29
PHB	29
HSPB1	29
PSMD13	29
PSEN1	29
PPARGC1A	29
CARM1	29
ATF3	29
BAT3	29
KIAA1967	29
TUBA4A	29
GTF2E2	28
CDK5	28
DNMT1	28
BCAR1	28
PPP2R1B	28
ch-TOG	28
FUS	28
RHOA	28
TGFBR2	28
AES	28
STRAP	28
SUMO4	28
CD2BP2	28
CCT5	28
RPS3A	28
TXN	28
IQGAP1	28
PRKCG	28
EIF2C2	28
GADD45G	28
PTPRC	28
ERBB4	28
AXIN1	28
MDM4	28
PSMC6	27
KDR	27
UCHL5	27
PINX1	27
TAF1	27
DDX17	27
TNFRSF14	27
DAZAP2	27
BRD7	27
PSMA6	27
TUBA1	27
FAS	27
DAB2	27
PCBP2	27
LMNA	26
PIK3CA	26
FOXO3A	26
PSMC4	26
RNF11	26
PLEC1	26
ITGB3	26
NEDD8	26
CDK7	26
CCNB1	26
HMGA1	26
SNRPD2	26
BMPR1B	26
HNRPA2B1	26
MET	26
GRB10	26
CFLAR	26
HTT	26
GTF2F2	26
NFKBIE	26
FADD	26
NR1H2	26
SIRT2	26
NR1H3	26
ADRBK1	26
GABARAP	25
JAK3	25
